# Supplementary material for: Genetic Mechanism for Antioxidant Activity of Endogenous Enzymes under Salinity and Temperature Stress in Turbot (Scophthalmus maximus)
Source: Antioxidants (Basel). 2022 Oct 19;11(10):2062. doi: 10.3390/antiox11102062 (PMC9598745; doi:10.3390/antiox11102062)
Supplement: Supplementary file 1 [file antioxidants-11-02062-s001.zip]

Archive with 1 entries (1 files):
- antioxidants-1946190-supplementary.pdf
